# Supplementary material for: Potential Involvement of Buchnera aphidicola (Enterobacteriales, Enterobacteriaceae) in Biotype Differentiation of Sitobion avenae (Hemiptera: Aphididae)
Source: Insects. 2024 Dec 11;15(12):980. doi: 10.3390/insects15120980 (PMC11679945; doi:10.3390/insects15120980)
Supplement: Supplementary file 1 [file insects-15-00980-s001.zip]

Archive with 1 entries (1 files):
- insects-3307036-supplementary.pdf
